# Supplementary material for: Loss of intra-islet heparan sulfate is a highly sensitive marker of type 1 diabetes progression in humans
Source: PLoS One. 2018 Feb 7;13(2):e0191360. doi: 10.1371/journal.pone.0191360 (PMC5802856; doi:10.1371/journal.pone.0191360)
Supplement: S2 Table — (XLSX) [file pone.0191360.s007.xlsx]

## Sheet: Sheet1
S2 Table. Geometric mean fluorescence ratio values for HS and Col18
expression in human islet cells
	HSa		Col18a
Treatmentb	Intracellular	Cell Surface	Intracellular	Cell Surface
Control d0	2.6	1	ndc	nd
	2.7	1.6	4.7	nd
	4	1.2	17.8	1
	4	nd	19.7	2.5
	4.7	1.3	12	2.3
	3	1.5	14	1.8
	2.9	1.6	11.7	2.2
	4.9	1.4	26	2.6
Mean±SEM	3.6±0.3	1.4±0.1	15.1±2.6	2.1±0.2
Control d2	2.1	1.4	nd	nd
	5.2	nd	4.5	nd
	4	3.3	10.5	1.8
	5.2	nd	14.9	nd
	3.7	3.6	10.8	4.1
	3.8	2.5	7.9	3.3
	3.6	2.5	6	2.7
	4.5	1.9	12.2	2
Mean±SEM	4.0±0.4	2.5±0.3	9.5±1.4	2.8±0.4
Heparin d2	1.6	nd	nd	nd
	4	nd	7.1	nd
	2.8	2.1	12.7	2.4
	3.4	nd	19.8	nd
	3.7	2.2	11.5	8.2
	2.3	1.4	8.4	4.4
	2.9	1.9	7.2	3.5
	5.7	1.5	14	3
Mean±SEM	3.3±0.4	1.8±0.2	11.5±1.7	4.3±1.0
a FACs data presented as GMFR, n= 5-8 independent experiments.
b Control d0, freshly dispersed control human islet cells were 83.7±9.4% NG-
positive beta cells (n=6 experiments); Control d2, 2 day cultured control
human islet cells; Heparin d2, human isolated islet cells cultured for 2 days
with 50 μg/ml heparin.
c nd, not determined
