# Supplementary material for: Loss of intra-islet heparan sulfate is a highly sensitive marker of type 1 diabetes progression in humans
Source: PLoS One. 2018 Feb 7;13(2):e0191360. doi: 10.1371/journal.pone.0191360 (PMC5802856; doi:10.1371/journal.pone.0191360)
Supplement: S3 Table — (XLSX) [file pone.0191360.s008.xlsx]

## Sheet: Sheet1
S3 Table. Proportion of beta cells in isolated human islet cells ±
culture with HS mimetic
	% islet cells a
Treatmentb	NG+vec	NG-ve
Control d0	73.97	26.03
	78.46	21.54
	66.85	33.15
	82.09	17.91
	79.66	20.34
	87.1	12.89
	90.64	9.37
	90.78	9.23
	88.61	11.45
	66.96	33.04
Mean±SEM	80.51±2.86	19.50±2.86
Control d2	65.37	34.63
	74.61	25.39
	96.38	3.62
	89.22	10.78
	91.26	8.74
	84.2	15.8
	91.17	8.83
	87.77	12.23
	90.41	9.59
	70.24	29.76
Mean±SEM	84.06±3.27	15.94±3.27
Heparin d2	78.79	21.21
	83.5	16.5
	97.12	2.88
	93.06	6.94
	89.41	10.59
	94.46	5.55
	94.6	5.4
	93.06	6.94
	94.29	5.71
	92.13	11.34
Mean±SEM	91.04±1.80	9.31±1.81
PI-88 d2	82.75	17.25
	97.22	2.78
	93.67	6.33
	87.01	12.98
	94.33	5.67
	95.22	4.78
	92.91	7.09
	93.99	6.01
	90.42	9.58
Mean±SEM	91.95±1.51	8.05±1.51
BT548	84.42	15.58
	96.77	3.23
	89.35	10.65
	90.87	9.12
	93.34	6.67
	95.49	4.51
	92.66	7.34
	93.66	6.34
Mean±SEM	92.07±1.37	7.93±1.37
a Flow cytometry data presented as % total human islet cells, n= 8-10 independent experiments.
b Human islet cells were analysed on day 0 (d0) or after culture for 2 days (d2) without/with HS mimetics
c NG, Newport Green
