# Supplementary material for: Loss of intra-islet heparan sulfate is a highly sensitive marker of type 1 diabetes progression in humans
Source: PLoS One. 2018 Feb 7;13(2):e0191360. doi: 10.1371/journal.pone.0191360 (PMC5802856; doi:10.1371/journal.pone.0191360)
Supplement: S4 Table — (XLSX) [file pone.0191360.s009.xlsx]

## Sheet: Sheet1
S4 Table. Viability of human beta cells ± culture with HS mimetic
	% islet cells a
Treatmentb	NG+7AAD+c,d,e	NG+7AAD-e	NG-7AAD+e	NG-7AAD-e
Control d0	15.69	58.28	20.07	5.96
	16.14	62.32	7.4	14.14
	2.78	64.07	25.17	7.98
	23.46	58.63	12.14	5.77
	28.18	51.48	13.83	6.51
	34.53	52.57	10	2.89
	31.86	58.78	7.7	1.67
	37.79	52.99	8.11	1.12
	38.21	50.4	8.41	3.04
	23.6	43.36	27.19	5.85
Mean±SEM	25.22±3.57	55.29±1.98	14.00±2.37	5.49±1.20
Control d2	24.09	26.6	19.11	15.52
	21.42	41.28	6.75	18.64
	15.74	53.19	1.84	1.78
	37.23	80.64	8.47	2.31
	24.84	51.99	4.79	3.95
	47.19	66.42	11.32	4.48
	25.79	37.01	5.15	3.68
	34.17	65.38	6.59	5.64
	47.23	53.6	5.71	3.88
	43.64	43.18	23.92	5.84
Mean±SEM	32.13±3.59	51.93±5.03	9.37±2.20	6.57±1.81
Heparin d2	6.34	72.45	2.2	19.01
	10.93	72.57	1.69	14.81
	7.38	89.74	0.37	2.51
	10.73	82.33	2.48	4.46
	10.1	79.31	1.48	9.11
	8.31	86.15	0.47	5.08
	9.4	85.2	0.097	4.43
	9.03	84.03	0.64	6.3
	10.96	83.33	0.58	5.13
	10.21	81.92	1.13	10.21
Mean±SEM	9.34±0.50	81.7±1.76	1.11±0.26	8.11±1.66
PI-88 d2	8.05	74.7	1.62	15.63
	5.3	91.92	0.53	2.25
	9.4	84.27	1.48	4.85
	8.57	78.44	1.93	11.05
	7.38	86.95	0.66	5.01
	7.91	87.31	0.95	3.83
	9.47	83.44	0.75	6.34
	9.33	84.66	0.77	5.24
	6.93	83.49	1.25	8.33
Mean±SEM	8.04±0.46	83.91±1.67	1.10±0.16	6.95±1.38
BT548, d2	10.29	74.13	1.82	13.76
	7.17	89.6	0.66	2.57
	12.16	77.19	3.46	7.19
	14.37	78.52	1.97	5.14
	10.04	83.3	1.1	5.57
	8.33	87.16	1.07	3.44
	8.24	84.42	0.73	6.61
	9.87	83.79	0.48	5.86
Mean±SEM	10.06±0.82	82.26±1.85	1.41±0.35	6.27±1.2
a Flow cytometry data presented as % total human islet cells, n= 8-10 independent experiments.
b Human islet cells were analysed on day 0 (d0) or after culture for 2 days (d2) without/with HS mimetics
c NG, Newport Green
d 7AAD, 7-Aminoactinomycin D
e NG+7AAD+, non-viable beta cells; NG+7AAD-, viable beta cells; NG-7AAD+, non-viable (non-beta)
islet cells; NG-7AAD-, viable (non-beta) islet cells
