# Supplementary material for: Loss of intra-islet heparan sulfate is a highly sensitive marker of type 1 diabetes progression in humans
Source: PLoS One. 2018 Feb 7;13(2):e0191360. doi: 10.1371/journal.pone.0191360 (PMC5802856; doi:10.1371/journal.pone.0191360)
Supplement: S5 Table — (XLSX) [file pone.0191360.s010.xlsx]

## Sheet: Sheet1
S5 Table. Viability of human islet cells ± culture with HS mimetic
and with/without acute exposure to hydrogen peroxide
	% Sytox Green+ve cellsa
Treatmentb	x-H2O2	x+H2O2
Control d0	46.98	89.48
	31.39	86.97
	45.6	75
	43.84	84.43
	41.67	89.86
	28.76	85.7
	36.72	87.04
	53.99	78.65
	31.82	68.61
	48.5	80.03
	44.69	76.56
	41.42	68.85
Mean±SEM	41.28±2.22	80.93±2.17
Control d2	62.07	73.06
	23.49	28.54
	45.49	53
	19.16	26.12
	23.01	46.52
	35.96	52.69
	25.62	40.48
	52.47	55.38
	32.41	33.09
	43.38	47.15
	53.76	63.02
	65.3	69.95
Mean±SEM	40.18±4.60	49.08±4.41
Heparin d2	8.7	18.25
	14.14	20.22
	5.7	11
	6.84	10.41
	6.51	21.11
	7.59	17.14
	5.82	18.89
	9.23	10.71
	6.41	8.77
	7	13.79
	10.2	15.06
	10.19	39.75
Mean±SEM	8.19±0.71	17.09±2.39
PI-88 d2	6.43	12
	11.52	2.79
	5.68	20.53
	4.46	17.5
	4.81	18.08
	5.48	11.95
	5.53	7.91
	5.02	13.63
	4.81	13.93
	8.64	12.98
	7.84	18.44
	4.69	16.06
Mean±SEM	6.24±0.61	13.82±1.42
BT548, d2	7.65	16.13
	30.99	45.02
	5.66	13
	5.44	4.87
	7.51	19.88
	9.4	22.95
	9.57	21.58
	10.9	19.96
	6.27	9.31
	7.97	12.95
	9.76	12.55
Mean±SEM	10.10±2.16	18.02±3.17
a Islet cell death detected by Sytox Green uptake, n= 11-12 independent experiments.
b Human islet cells were analysed on day 0 (d0) ± acute exposure to hydrogen peroxide
or after culture for 2 days without/with HS mimetics ± acute exposure to hydrogen peroxide on day 2
